# Supplementary material for: Hypercapnia as a Double-Edged Modulator of Innate Immunity and Alveolar Epithelial Repair: A PRISMA-ScR Scoping Review
Source: Int J Mol Sci. 2025 Oct 2;26(19):9622. doi: 10.3390/ijms26199622 (PMC12524586; doi:10.3390/ijms26199622)
Supplement: Supplementary file 1 [file ijms-26-09622-s001.zip]

Archive with 1 entries (1 files):
- ijms-3560799-supplementary.pdf
